# Supplementary material for: Generation of the Chondroprotective Proteomes by Activating PI3K and TNFα Signaling
Source: Cancers (Basel). 2022 Jun 21;14(13):3039. doi: 10.3390/cancers14133039 (PMC9264838; doi:10.3390/cancers14133039)
Supplement: Supplementary file 1 [file cancers-14-03039-s001.zip]

Archive with 1 entries (1 files):
- cancers-1733718-supplementary.pdf
